# Supplementary material for: Macrophages Compensate for Loss of Protein Tyrosine Phosphatase N2 in Dendritic Cells to Protect from Elevated Colitis
Source: Int J Mol Sci. 2021 Jun 25;22(13):6820. doi: 10.3390/ijms22136820 (PMC8269284; doi:10.3390/ijms22136820)
Supplement: Supplementary file 1 [file ijms-22-06820-s001.zip]

Archive with 1 entries (1 files):
- ijms-1246091-supplementary.pdf
